# Supplementary material for: Human Excreta and Food Waste of a Typical Rural Area in China: Characteristics and Co-Fermentation
Source: Int J Environ Res Public Health. 2022 Apr 14;19(8):4731. doi: 10.3390/ijerph19084731 (PMC9028711; doi:10.3390/ijerph19084731)
Supplement: Supplementary file 1 [file ijerph-19-04731-s001.zip]

Archive with 1 entries (1 files):
- ijerph-1633627-supplementary.pdf
